# Supplementary material for: Microsatellite‐based analysis of genetic structure and gene flow of Mythimna separata (Walker) (Lepidoptera: Noctuidae) in China
Source: Ecol Evol. 2019 Nov 5;9(23):13426–37. doi: 10.1002/ece3.5799 (PMC6912921; doi:10.1002/ece3.5799)
Supplement: Supplementary file 3 [file ECE3-9-13426-s003.xls]

## Sheet: Table S1
				Table S1. Membership probability with K = 3 in each Mythimna separata population
	PC	K = 3
		Cluster 1	Cluster 2	Cluster 3
		Dimgray	Darkgray	Lightgray
	HBB	0.0533	0.0882	0.8585
	HBC	0.0974	0.5524	0.3502
	HNH	0.4905	0.2905	0.219
	HNL	0.0632	0.2671	0.6697
	HNX	0.0648	0.1484	0.7868
	JLC	0.0786	0.854	0.0674
	JLS	0.2308	0.4227	0.3465
	LNF	0.8073	0.1022	0.0904
	NME	0.7168	0.1601	0.1231
	SDJ	0.3991	0.1751	0.4258
	SDW	0.2936	0.6311	0.0754
	SXB	0.8052	0.0791	0.1157
	SXF	0.4434	0.2824	0.2742
	SXH	0.0537	0.2181	0.7282
	SXL	0.4533	0.1595	0.3872
	SXM	0.4267	0.3863	0.1869
	SXW	0.3167	0.1466	0.5367
	SXX	0.3762	0.3616	0.2622
	SYC	0.0454	0.1393	0.8153
	YNZ	0.0545	0.8043	0.1411

## Sheet: Table S2
				Table S2. Membership probability with K = 3 in each individual of Mythimna separata populations
PC	K = 3
	Cluster 1	Cluster 2	Cluster 3
	Dimgray	Darkgray	Lightgray
HBB01	0.0405	0.0226	0.9369
HBB02	0.0224	0.0164	0.9612
HBB03	0.0314	0.0163	0.9523
HBB04	0.0355	0.1521	0.8123
HBB05	0.0275	0.0354	0.9371
HBB06	0.0214	0.0188	0.9598
HBB07	0.0199	0.024	0.956
HBB08	0.2918	0.2535	0.4548
HBB09	0.0208	0.0166	0.9625
HBB10	0.1345	0.0372	0.8283
HBB11	0.2135	0.0786	0.7079
HBB12	0.0201	0.7468	0.2331
HBB13	0.0344	0.0187	0.9469
HBB14	0.0403	0.1688	0.7909
HBB15	0.0228	0.0745	0.9027
HBB16	0.0252	0.0182	0.9566
HBB17	0.0172	0.0181	0.9647
HBB18	0.0488	0.1241	0.827
HBB19	0.0261	0.0202	0.9537
HBB20	0.0277	0.0268	0.9455
HBB21	0.0308	0.0327	0.9365
HBB22	0.0184	0.0203	0.9613
HBC01	0.0303	0.0186	0.9511
HBC02	0.0575	0.7415	0.201
HBC03	0.0536	0.9079	0.0386
HBC04	0.21	0.0745	0.7155
HBC05	0.0633	0.0343	0.9024
HBC06	0.3665	0.5909	0.0426
HBC07	0.0223	0.8761	0.1017
HBC08	0.072	0.5639	0.3641
HBC09	0.029	0.831	0.1401
HBC10	0.256	0.0751	0.6688
HBC11	0.2645	0.7083	0.0271
HBC12	0.0578	0.2942	0.648
HBC13	0.039	0.4987	0.4623
HBC14	0.0404	0.9131	0.0465
HBC15	0.0402	0.3232	0.6366
HBC16	0.0195	0.9406	0.0399
HBC17	0.052	0.2077	0.7403
HBC18	0.0302	0.6155	0.3543
HBC19	0.0398	0.6294	0.3307
HBC20	0.0548	0.9085	0.0366
HBC21	0.1109	0.2763	0.6128
HBC22	0.0409	0.8481	0.111
HBC23	0.1583	0.1357	0.7061
HBC24	0.2406	0.6753	0.0842
HBC25	0.0658	0.906	0.0282
HBC26	0.1158	0.7688	0.1153
HNH01	0.5321	0.0358	0.4321
HNH02	0.9084	0.036	0.0556
HNH03	0.0646	0.3035	0.6319
HNH04	0.1436	0.0444	0.812
HNH05	0.5344	0.3106	0.155
HNH06	0.9644	0.011	0.0246
HNH07	0.7795	0.1946	0.0259
HNH08	0.7859	0.0275	0.1866
HNH09	0.9549	0.0215	0.0236
HNH10	0.0919	0.8335	0.0746
HNH11	0.9483	0.0229	0.0288
HNH12	0.7719	0.1697	0.0584
HNH13	0.027	0.911	0.062
HNH14	0.9625	0.0184	0.0191
HNH15	0.6467	0.2972	0.0561
HNH16	0.1675	0.8164	0.0162
HNH17	0.0306	0.2397	0.7297
HNH18	0.1402	0.1852	0.6746
HNH19	0.0836	0.8604	0.056
HNH20	0.0638	0.0322	0.904
HNH21	0.0389	0.9119	0.0493
HNH22	0.906	0.069	0.025
HNH23	0.889	0.0828	0.0281
HNH24	0.6965	0.0385	0.265
HNH25	0.0561	0.9081	0.0358
HNH26	0.5795	0.1436	0.2769
HNH27	0.6811	0.2192	0.0997
HNH28	0.1922	0.2868	0.521
HNH29	0.5809	0.3923	0.0268
HNL01	0.0392	0.2505	0.7103
HNL02	0.1663	0.7163	0.1174
HNL03	0.0262	0.0261	0.9477
HNL04	0.0338	0.0265	0.9397
HNL05	0.0587	0.2675	0.6738
HNL06	0.0201	0.7834	0.1965
HNL07	0.0266	0.1079	0.8655
HNL08	0.0627	0.1316	0.8058
HNL09	0.0237	0.9392	0.0371
HNL10	0.1338	0.5082	0.358
HNL11	0.0782	0.1427	0.7791
HNL12	0.0364	0.0717	0.8918
HNL13	0.049	0.1346	0.8164
HNL14	0.022	0.0474	0.9305
HNL15	0.3361	0.3309	0.333
HNL16	0.113	0.2656	0.6214
HNL17	0.0326	0.33	0.6373
HNL18	0.0428	0.8297	0.1275
HNL19	0.0506	0.0345	0.9149
HNL20	0.0307	0.0223	0.9471
HNL21	0.0225	0.0308	0.9467
HNL22	0.1222	0.1787	0.6991
HNL23	0.0562	0.1266	0.8172
HNL24	0.0264	0.0219	0.9517
HNL25	0.0157	0.0212	0.963
HNL26	0.0234	0.5877	0.3889
HNL27	0.1785	0.1185	0.703
HNL28	0.0223	0.0183	0.9595
HNL29	0.0221	0.0216	0.9564
HNL30	0.0257	0.9216	0.0527
HNX01	0.0405	0.014	0.9455
HNX02	0.0204	0.0312	0.9484
HNX03	0.0247	0.1192	0.8561
HNX04	0.0389	0.0725	0.8886
HNX05	0.0909	0.6451	0.264
HNX06	0.5105	0.3725	0.1171
HNX07	0.0242	0.0482	0.9275
HNX08	0.0489	0.0631	0.888
HNX09	0.1548	0.2398	0.6054
HNX10	0.0293	0.1772	0.7934
HNX11	0.0278	0.0223	0.9499
HNX12	0.0334	0.02	0.9465
HNX13	0.1023	0.2145	0.6832
HNX14	0.0215	0.1464	0.8321
HNX15	0.0181	0.017	0.965
HNX16	0.0268	0.0562	0.917
HNX17	0.0209	0.068	0.9111
HNX18	0.0386	0.0236	0.9378
HNX19	0.0242	0.0302	0.9457
HNX20	0.0304	0.0324	0.9372
HNX21	0.0732	0.3835	0.5433
HNX22	0.0221	0.4696	0.5084
JLC01	0.0395	0.9424	0.018
JLC02	0.0773	0.9068	0.0159
JLC03	0.0587	0.9165	0.0248
JLC04	0.4441	0.5431	0.0128
JLC05	0.1809	0.755	0.0641
JLC06	0.0378	0.9399	0.0223
JLC07	0.0511	0.9226	0.0264
JLC08	0.3335	0.6335	0.033
JLC09	0.033	0.9013	0.0657
JLC10	0.0303	0.9374	0.0324
JLC11	0.0257	0.9337	0.0406
JLC12	0.0855	0.6651	0.2494
JLC13	0.0357	0.9215	0.0428
JLC14	0.0244	0.95	0.0256
JLC15	0.0309	0.5693	0.3997
JLC16	0.0229	0.8174	0.1597
JLC17	0.0424	0.9195	0.0381
JLC18	0.0222	0.7512	0.2266
JLC19	0.0192	0.9587	0.0221
JLC20	0.0246	0.9536	0.0218
JLC21	0.2955	0.6795	0.025
JLC22	0.018	0.9211	0.0609
JLC23	0.019	0.958	0.023
JLC24	0.024	0.9171	0.0588
JLC25	0.0234	0.9491	0.0275
JLC26	0.0432	0.9403	0.0164
JLS01	0.3634	0.0277	0.6089
JLS02	0.0466	0.0243	0.9291
JLS03	0.1138	0.0322	0.8541
JLS04	0.8998	0.037	0.0632
JLS05	0.0607	0.447	0.4923
JLS06	0.8451	0.1088	0.0461
JLS07	0.0515	0.7688	0.1797
JLS08	0.0772	0.4431	0.4797
JLS09	0.0329	0.6202	0.3469
JLS10	0.5714	0.2049	0.2237
JLS11	0.1917	0.7818	0.0266
JLS12	0.0252	0.8678	0.107
JLS13	0.0205	0.9501	0.0294
JLS14	0.1808	0.0755	0.7437
JLS15	0.0162	0.9136	0.0701
JLS16	0.425	0.0229	0.552
JLS17	0.8735	0.0228	0.1037
JLS18	0.8896	0.0544	0.056
JLS19	0.1811	0.7015	0.1175
JLS20	0.0491	0.0681	0.8828
JLS21	0.065	0.1176	0.8174
JLS22	0.2102	0.7568	0.033
JLS23	0.0261	0.9426	0.0313
JLS24	0.04	0.115	0.845
JLS25	0.0345	0.0632	0.9023
JLS26	0.1126	0.8442	0.0432
JLS27	0.0328	0.925	0.0421
JLS28	0.0279	0.8983	0.0737
LNF01	0.594	0.2031	0.2029
LNF02	0.9417	0.0406	0.0176
LNF03	0.9319	0.0417	0.0263
LNF04	0.9334	0.0381	0.0285
LNF05	0.9287	0.0543	0.017
LNF06	0.9413	0.0251	0.0337
LNF07	0.6296	0.332	0.0385
LNF08	0.9612	0.0234	0.0154
LNF09	0.3378	0.0327	0.6296
LNF10	0.9443	0.0351	0.0206
LNF11	0.9705	0.017	0.0125
LNF12	0.8747	0.0714	0.0539
LNF13	0.1116	0.7242	0.1643
LNF14	0.9423	0.0332	0.0245
LNF15	0.9649	0.0167	0.0184
LNF16	0.9541	0.0217	0.0242
LNF17	0.861	0.0856	0.0534
LNF18	0.9674	0.017	0.0156
LNF19	0.7347	0.1744	0.0909
LNF20	0.9419	0.0209	0.0372
LNF21	0.9407	0.0285	0.0308
LNF22	0.7819	0.1716	0.0465
LNF23	0.9204	0.0579	0.0217
LNF24	0.1249	0.2655	0.6095
LNF25	0.9474	0.026	0.0266
NME01	0.8828	0.0441	0.0732
NME02	0.4915	0.1935	0.3149
NME03	0.9547	0.0165	0.0289
NME04	0.9606	0.0179	0.0214
NME05	0.8959	0.0812	0.0229
NME06	0.6769	0.2516	0.0714
NME07	0.8842	0.0399	0.0759
NME08	0.8876	0.0517	0.0607
NME09	0.9184	0.066	0.0156
NME10	0.8324	0.1102	0.0574
NME11	0.9684	0.0107	0.0209
NME12	0.8809	0.0991	0.02
NME13	0.251	0.7133	0.0357
NME14	0.5514	0.339	0.1097
NME15	0.1744	0.7755	0.0501
NME16	0.9221	0.0548	0.0231
NME17	0.794	0.1235	0.0825
NME18	0.8984	0.0643	0.0373
NME19	0.1789	0.0814	0.7398
NME20	0.4125	0.1521	0.4355
NME21	0.1943	0.0882	0.7175
NME22	0.8575	0.0213	0.1212
NME23	0.3419	0.6313	0.0268
NME24	0.8253	0.127	0.0477
NME25	0.9198	0.0357	0.0445
NME26	0.9647	0.0169	0.0184
NME27	0.7873	0.0676	0.1451
NME28	0.7598	0.2086	0.0316
SDJ01	0.0439	0.4571	0.4991
SDJ02	0.922	0.043	0.0349
SDJ03	0.0263	0.1985	0.7752
SDJ04	0.1372	0.2331	0.6297
SDJ05	0.5149	0.0863	0.3988
SDJ06	0.0457	0.0235	0.9307
SDJ07	0.2183	0.0934	0.6883
SDJ08	0.0282	0.0142	0.9576
SDJ09	0.3656	0.4207	0.2137
SDJ10	0.5445	0.0627	0.3928
SDJ11	0.9658	0.018	0.0162
SDJ12	0.0895	0.3415	0.569
SDJ13	0.0629	0.0357	0.9014
SDJ14	0.7166	0.0277	0.2557
SDJ15	0.0433	0.1235	0.8332
SDJ16	0.3143	0.1447	0.541
SDJ17	0.8616	0.0163	0.1221
SDJ18	0.8688	0.0417	0.0896
SDJ19	0.6532	0.1558	0.191
SDJ20	0.1047	0.6551	0.2402
SDJ21	0.7266	0.2045	0.0689
SDJ22	0.0588	0.0498	0.8914
SDJ23	0.5842	0.0272	0.3886
SDJ24	0.3977	0.177	0.4252
SDJ25	0.6376	0.3049	0.0575
SDJ26	0.8965	0.0805	0.0231
SDJ27	0.264	0.6362	0.0998
SDJ28	0.4004	0.316	0.2837
SDJ29	0.0796	0.0905	0.8299
SDW01	0.4721	0.3786	0.1494
SDW02	0.4663	0.5207	0.0131
SDW03	0.5379	0.4246	0.0375
SDW04	0.0244	0.0653	0.9103
SDW05	0.0646	0.9165	0.0189
SDW06	0.526	0.4516	0.0224
SDW07	0.4872	0.4867	0.0262
SDW08	0.9213	0.0548	0.0239
SDW09	0.1437	0.8287	0.0276
SDW10	0.8716	0.1124	0.016
SDW11	0.1202	0.8432	0.0366
SDW12	0.7203	0.2464	0.0333
SDW13	0.1967	0.7337	0.0696
SDW14	0.0517	0.9357	0.0126
SDW15	0.1167	0.8594	0.0239
SDW16	0.012	0.9641	0.0239
SDW17	0.675	0.1817	0.1434
SDW18	0.0164	0.9395	0.0442
SDW19	0.0399	0.9019	0.0581
SDW20	0.0431	0.9339	0.023
SDW21	0.2735	0.7023	0.0242
SDW22	0.8612	0.1088	0.03
SDW23	0.0846	0.8837	0.0317
SDW24	0.019	0.9472	0.0338
SDW25	0.0211	0.937	0.042
SDW26	0.0431	0.8325	0.1245
SDW27	0.5919	0.3708	0.0373
SDW28	0.0672	0.8744	0.0585
SDW29	0.0451	0.8654	0.0894
SXB01	0.9254	0.0226	0.052
SXB02	0.9655	0.015	0.0195
SXB03	0.884	0.0647	0.0513
SXB04	0.9495	0.0227	0.0278
SXB05	0.9609	0.0159	0.0231
SXB06	0.9409	0.0184	0.0407
SXB07	0.8838	0.0922	0.024
SXB08	0.9493	0.015	0.0357
SXB09	0.9361	0.0306	0.0333
SXB10	0.9367	0.0303	0.033
SXB11	0.96	0.02	0.02
SXB12	0.5525	0.2481	0.1994
SXB13	0.496	0.2024	0.3016
SXB14	0.9373	0.0347	0.028
SXB15	0.1615	0.0461	0.7925
SXB16	0.9131	0.0614	0.0255
SXB17	0.9584	0.0221	0.0196
SXB18	0.9417	0.0179	0.0404
SXB19	0.4446	0.1959	0.3595
SXB20	0.9257	0.0578	0.0165
SXB21	0.942	0.0272	0.0308
SXB22	0.8111	0.1294	0.0595
SXB23	0.9716	0.0144	0.0139
SXB24	0.3761	0.0547	0.5692
SXB25	0.4057	0.519	0.0753
SXF01	0.9034	0.0482	0.0484
SXF02	0.8996	0.021	0.0794
SXF03	0.7682	0.0261	0.2058
SXF04	0.8597	0.0462	0.0941
SXF05	0.1228	0.8187	0.0586
SXF06	0.1828	0.7696	0.0476
SXF07	0.9543	0.0199	0.0258
SXF08	0.0598	0.0615	0.8787
SXF09	0.0211	0.3179	0.661
SXF10	0.4666	0.495	0.0384
SXF11	0.014	0.6341	0.3519
SXF12	0.7084	0.2313	0.0603
SXF13	0.177	0.2352	0.5878
SXF14	0.1149	0.2673	0.6179
SXF15	0.9326	0.02	0.0474
SXF16	0.6828	0.037	0.2802
SXF17	0.8185	0.1051	0.0764
SXF18	0.9449	0.0269	0.0282
SXF19	0.2436	0.1114	0.6451
SXF20	0.2456	0.4152	0.3392
SXF21	0.9454	0.019	0.0356
SXF22	0.0351	0.7233	0.2416
SXF23	0.5458	0.3388	0.1154
SXF24	0.2315	0.4596	0.3089
SXF25	0.122	0.0489	0.8291
SXF26	0.0809	0.8562	0.0629
SXF27	0.1874	0.7133	0.0993
SXF28	0.1475	0.0421	0.8104
SXH01	0.0266	0.0923	0.8811
SXH02	0.0868	0.2088	0.7044
SXH03	0.0208	0.3779	0.6013
SXH04	0.02	0.3114	0.6686
SXH05	0.0757	0.1513	0.773
SXH06	0.0192	0.0578	0.9231
SXH07	0.0306	0.0959	0.8736
SXH08	0.3458	0.5198	0.1344
SXH09	0.0424	0.6677	0.2899
SXH10	0.0235	0.0207	0.9558
SXH11	0.0184	0.3721	0.6095
SXH12	0.0131	0.0147	0.9722
SXH13	0.0288	0.7656	0.2055
SXH14	0.0395	0.1162	0.8443
SXH15	0.0399	0.0365	0.9236
SXH16	0.1367	0.353	0.5102
SXH17	0.0158	0.0223	0.9619
SXH18	0.0252	0.0693	0.9055
SXH19	0.018	0.1268	0.8552
SXH20	0.0211	0.1478	0.831
SXH21	0.0253	0.0226	0.9521
SXH22	0.1597	0.6781	0.1623
SXH23	0.0579	0.1268	0.8153
SXH24	0.133	0.2201	0.6469
SXH25	0.0336	0.0477	0.9187
SXH26	0.0231	0.0159	0.961
SXH27	0.023	0.38	0.5971
SXH28	0.0336	0.2256	0.7407
SXH29	0.0208	0.0802	0.899
SXL01	0.3985	0.4233	0.1782
SXL02	0.4667	0.4223	0.111
SXL03	0.9169	0.0252	0.0579
SXL04	0.6352	0.1998	0.165
SXL05	0.8386	0.0558	0.1056
SXL06	0.5564	0.2653	0.1783
SXL07	0.3891	0.0957	0.5152
SXL08	0.4372	0.1196	0.4432
SXL09	0.8956	0.0302	0.0742
SXL10	0.8446	0.0201	0.1353
SXL11	0.9598	0.0175	0.0227
SXL12	0.1366	0.3629	0.5005
SXL13	0.4144	0.3337	0.2519
SXL14	0.0387	0.0277	0.9336
SXL15	0.0299	0.9357	0.0345
SXL16	0.7298	0.1009	0.1693
SXL17	0.6571	0.1216	0.2213
SXL18	0.0289	0.0257	0.9454
SXL19	0.8099	0.1003	0.0898
SXL20	0.0982	0.0791	0.8227
SXL21	0.2289	0.0457	0.7254
SXL22	0.1628	0.0698	0.7674
SXL23	0.0192	0.0243	0.9566
SXL24	0.6936	0.0368	0.2696
SXL25	0.7771	0.1294	0.0935
SXL26	0.107	0.0472	0.8457
SXL27	0.0548	0.103	0.8422
SXL28	0.3666	0.2472	0.3862
SXM01	0.0459	0.8966	0.0575
SXM02	0.8038	0.1606	0.0356
SXM03	0.1855	0.6293	0.1853
SXM04	0.8948	0.0343	0.0709
SXM05	0.1205	0.7404	0.1391
SXM06	0.0346	0.9435	0.0219
SXM07	0.3928	0.5336	0.0736
SXM08	0.2247	0.7542	0.0211
SXM09	0.1183	0.8147	0.067
SXM10	0.216	0.2031	0.5809
SXM11	0.4653	0.3285	0.2062
SXM12	0.828	0.0829	0.089
SXM13	0.0408	0.8154	0.1437
SXM14	0.4501	0.4329	0.117
SXM15	0.8657	0.1034	0.0309
SXM16	0.8904	0.0657	0.0439
SXM17	0.2041	0.3531	0.4428
SXM18	0.0563	0.3377	0.606
SXM19	0.5231	0.3684	0.1085
SXM20	0.1477	0.5405	0.3117
SXM21	0.7367	0.1791	0.0842
SXM22	0.0198	0.0182	0.962
SXM23	0.3558	0.442	0.2022
SXM24	0.7653	0.0793	0.1555
SXM25	0.5739	0.229	0.1971
SXM26	0.867	0.0877	0.0454
SXM27	0.6963	0.2575	0.0462
SXW01	0.0432	0.0257	0.9311
SXW02	0.8002	0.1622	0.0375
SXW03	0.9211	0.0409	0.0379
SXW04	0.2232	0.1637	0.6131
SXW05	0.4515	0.4803	0.0681
SXW06	0.0504	0.879	0.0706
SXW07	0.86	0.0976	0.0424
SXW08	0.0307	0.0384	0.9309
SXW09	0.4844	0.2596	0.2561
SXW10	0.0632	0.041	0.8958
SXW11	0.6134	0.1206	0.266
SXW12	0.209	0.0436	0.7473
SXW13	0.0253	0.0641	0.9106
SXW14	0.0222	0.014	0.9638
SXW15	0.2	0.7839	0.0161
SXW16	0.1102	0.0376	0.8522
SXW17	0.5561	0.1465	0.2974
SXW18	0.0209	0.0192	0.9599
SXW19	0.2073	0.0326	0.7601
SXW20	0.0552	0.0756	0.8692
SXW21	0.0422	0.0292	0.9286
SXW22	0.251	0.0999	0.6491
SXW23	0.0244	0.0295	0.9461
SXW24	0.8098	0.0286	0.1616
SXW25	0.9475	0.0259	0.0266
SXW26	0.2111	0.0712	0.7177
SXX01	0.1203	0.8048	0.0748
SXX02	0.3215	0.6503	0.0282
SXX03	0.1449	0.8268	0.0283
SXX04	0.7742	0.1054	0.1204
SXX05	0.0333	0.9449	0.0218
SXX06	0.1985	0.2223	0.5791
SXX07	0.678	0.1398	0.1821
SXX08	0.8524	0.026	0.1216
SXX09	0.6886	0.1771	0.1343
SXX10	0.8607	0.0658	0.0735
SXX11	0.0236	0.7756	0.2008
SXX12	0.0553	0.8989	0.0459
SXX13	0.6569	0.3209	0.0222
SXX14	0.2182	0.428	0.3538
SXX15	0.9452	0.0296	0.0253
SXX16	0.879	0.0964	0.0246
SXX17	0.0664	0.5071	0.4265
SXX18	0.8532	0.0388	0.108
SXX19	0.0226	0.8396	0.1378
SXX20	0.8302	0.0883	0.0815
SXX21	0.1473	0.6121	0.2406
SXX22	0.1478	0.0663	0.7859
SXX23	0.0282	0.6946	0.2771
SXX24	0.4802	0.2325	0.2873
SXX25	0.0553	0.0481	0.8966
SXX26	0.0549	0.0733	0.8718
SXX27	0.0205	0.0477	0.9318
SYC01	0.0235	0.0509	0.9256
SYC02	0.0149	0.0223	0.9628
SYC03	0.0389	0.1693	0.7917
SYC04	0.0218	0.0954	0.8828
SYC05	0.0308	0.3283	0.641
SYC06	0.0176	0.0162	0.9662
SYC07	0.0199	0.8104	0.1697
SYC08	0.1676	0.1349	0.6975
SYC09	0.1802	0.1519	0.668
SYC10	0.042	0.0604	0.8976
SYC11	0.102	0.0619	0.8361
SYC12	0.0506	0.0345	0.9149
SYC13	0.0163	0.017	0.9667
SYC14	0.0209	0.0192	0.9599
SYC15	0.0297	0.2825	0.6878
SYC16	0.055	0.0523	0.8927
SYC17	0.1141	0.241	0.6449
SYC18	0.1	0.1628	0.7372
SYC19	0.0157	0.515	0.4693
SYC20	0.0189	0.1388	0.8422
SYC21	0.0191	0.0331	0.9479
SYC22	0.0136	0.0367	0.9496
SYC23	0.0186	0.0243	0.9571
SYC24	0.0196	0.0689	0.9115
SYC25	0.0441	0.1328	0.8231
SYC26	0.0372	0.1813	0.7815
SYC27	0.0172	0.0265	0.9563
SYC28	0.0219	0.0298	0.9484
YNZ01	0.0216	0.9629	0.0155
YNZ02	0.0455	0.3226	0.6319
YNZ03	0.0226	0.9655	0.0119
YNZ04	0.0301	0.9294	0.0405
YNZ05	0.021	0.0806	0.8984
YNZ06	0.1515	0.7346	0.114
YNZ07	0.0215	0.916	0.0625
YNZ08	0.0149	0.973	0.0121
YNZ09	0.0587	0.8923	0.049
YNZ10	0.0777	0.8651	0.0572
YNZ11	0.0163	0.964	0.0197
YNZ12	0.0322	0.9066	0.0612
YNZ13	0.1671	0.7242	0.1087
YNZ14	0.023	0.8706	0.1065
YNZ15	0.0155	0.9572	0.0273
YNZ16	0.0539	0.9288	0.0172
YNZ17	0.0304	0.9314	0.0382
YNZ18	0.3239	0.2479	0.4282
YNZ19	0.1446	0.7602	0.0952
YNZ20	0.0496	0.9135	0.037
YNZ21	0.0587	0.1053	0.836
YNZ22	0.0175	0.9309	0.0516
YNZ23	0.0369	0.8683	0.0948
YNZ24	0.0285	0.95	0.0215
YNZ25	0.0337	0.8408	0.1255
YNZ26	0.0325	0.9494	0.0181
YNZ27	0.0263	0.8447	0.129
YNZ28	0.0141	0.9486	0.0373
YNZ29	0.0453	0.8958	0.0589
YNZ30	0.0215	0.9501	0.0285

## Sheet: Table S3
				Table S3. The assignment of population accessions in DAPC
	cluster 1	cluster 2	cluster 3	cluster 4	cluster 5	cluster 6	cluster 7	cluster 8	cluster 9	cluster 10
HBB	0.181818	0	0	0	0	0	0.136364	0.5	0.0454545	0.136364
HBC	0.0769231	0.192308	0.384615	0	0.269231	0.0384615	0	0	0.0384615	0
HNH	0.206897	0.0689655	0.0344828	0	0.103448	0.241379	0.137931	0.0344828	0	0.172414
HNL	0.0666667	0.133333	0.233333	0	0	0.0666667	0.166667	0.0333333	0	0.3
HNX	0.136364	0.227273	0.0454545	0	0.0454545	0	0	0.181818	0.227273	0.136364
JLC	0.115385	0.192308	0.0769231	0.0769231	0	0.423077	0.0384615	0	0.0769231	0
JLS	0.107143	0.0714286	0.142857	0.0714286	0.0714286	0.142857	0	0.142857	0.142857	0.107143
LNF	0	0	0.08	0.64	0.04	0.08	0	0.16	0	0
NME	0.0714286	0.0714286	0.0714286	0.107143	0.464286	0.0357143	0	0.0357143	0.0357143	0.107143
SDJ	0.137931	0	0.0689655	0.0689655	0	0.103448	0.0344828	0.37931	0.103448	0.103448
SDW	0.103448	0.275862	0.103448	0.137931	0	0.206897	0.103448	0	0.0689655	0
SXB	0.08	0	0	0.16	0.48	0.04	0	0.12	0.08	0.04
SXF	0.0714286	0.25	0.142857	0.178571	0	0.0714286	0.0714286	0.107143	0.0357143	0.0714286
SXH	0.172414	0.137931	0	0	0	0.241379	0.137931	0	0.137931	0.172414
SXL	0.0357143	0	0.214286	0.0714286	0.107143	0.0714286	0.0714286	0.142857	0.107143	0.178571
SXM	0.259259	0.111111	0.037037	0.037037	0.185185	0.111111	0	0	0.185185	0.0740741
SXW	0.153846	0	0.0769231	0.0384615	0.230769	0	0.0769231	0.0769231	0.0384615	0.307692
SXX	0.148148	0	0.037037	0.111111	0.037037	0.333333	0.037037	0.111111	0.037037	0.148148
SYC	0.0714286	0.178571	0.0714286	0	0	0.107143	0.178571	0.0357143	0.214286	0.142857
YNZ	0.233333	0.0333333	0.266667	0	0	0.266667	0.0666667	0	0.133333	0

## Sheet: Table S4
					Table S3. Pairwise estimates of FST (below diagonal) and P values (above diagonal) among 20 populations of Mythimna separata
PC	HBB	HBC	HNH	HNL	HNX	JLC	JLS	LNF	NME	SDJ	SDW	SXB	SXF	SXH	SXL	SXM	SXW	SXX	SYC	YNZ
HBB		**	**	**	**	**	**	**	**	**	**	**	**	**	**	**	**	**	**	**
HBC	0.0981		**	**	**	**	**	**	**	**	**	**	**	**	**	**	**	**	**	**
HNH	0.0776	0.0674		**	**	**	**	**	**	**	**	**	**	**	**	**	**	**	**	**
HNL	0.0587	0.0601	0.0572		**	**	**	**	**	**	**	**	**	**	**	**	**	**	**	**
HNX	0.0654	0.0385	0.0573	0.0284		**	**	**	**	**	**	**	**	**	**	**	**	**	**	**
JLC	0.0975	0.0671	0.0481	0.0629	0.0557		**	**	**	**	**	**	**	**	**	**	**	**	**	**
JLS	0.0571	0.0603	0.043	0.0224	0.0318	0.0405		**	**	**	**	**	*	**	**	**	**	**	**	**
LNF	0.0929	0.1009	0.0662	0.0867	0.0884	0.0795	0.061		**	**	**	**	**	**	**	**	**	**	**	**
NME	0.0877	0.0472	0.046	0.0794	0.0493	0.0738	0.0573	0.0719		**	**	**	**	**	**	**	**	**	**	**
SDJ	0.0442	0.0782	0.0479	0.0391	0.0358	0.0561	0.0226	0.0465	0.0527		**	**	**	**	*	**	**	**	**	**
SDW	0.083	0.0573	0.038	0.0427	0.0528	0.0221	0.0273	0.0565	0.0641	0.0478		**	**	**	**	**	**	**	**	**
SXB	0.1129	0.0793	0.0688	0.0929	0.0652	0.0994	0.0723	0.0674	0.0301	0.0728	0.0844		**	**	**	**	**	**	**	**
SXF	0.0625	0.0681	0.0411	0.0372	0.0351	0.0416	0.0186	0.0337	0.0548	0.0175	0.0269	0.0659		**	**	**	**	**	**	**
SXH	0.0692	0.0653	0.0459	0.0179	0.0195	0.0396	0.0267	0.0871	0.0727	0.0399	0.0382	0.0879	0.0383		**	**	**	**	NS	**
SXL	0.0563	0.0742	0.042	0.0347	0.0356	0.0557	0.0269	0.0528	0.0458	0.017	0.0494	0.0483	0.0183	0.041		**	**	**	**	**
SXM	0.0847	0.0521	0.0352	0.0416	0.0266	0.0367	0.0258	0.0675	0.0364	0.0335	0.0288	0.0485	0.0247	0.0267	0.0268		**	**	**	**
SXW	0.0641	0.0433	0.0435	0.0454	0.0224	0.0715	0.0476	0.0661	0.0281	0.0423	0.0651	0.0446	0.0417	0.0472	0.0275	0.0347		**	**	**
SXX	0.059	0.0577	0.0276	0.0365	0.0328	0.0404	0.0178	0.0426	0.0443	0.0183	0.0289	0.0655	0.0197	0.0304	0.0259	0.0286	0.0257		**	**
SYC	0.0594	0.0609	0.0535	0.0191	0.0165	0.0475	0.0313	0.085	0.0732	0.0424	0.0471	0.0853	0.033	0.0092	0.0341	0.0333	0.041	0.0401		**
YNZ	0.0722	0.0518	0.0475	0.0386	0.0401	0.0265	0.0199	0.0707	0.0684	0.0371	0.0251	0.0801	0.0302	0.031	0.0307	0.0307	0.0509	0.0174	0.0363
							Note: population codes are given in Table 1; significance level of associated FST values: *, P < 0.05; **, P < 0.01; NS: no significant difference (P > 0.05).

## Sheet: Table S5
						Table S4. Analysis of gene flow (below diagonal) and geographical distance (km) (above diagonal) among 20 Mythimna separata populations
PC	HBB	HBC	HNH	HNL	HNX	JLC	JLS	LNF	NME	SDJ	SDW	SXB	SXF	SXH	SXL	SXM	SXW	SXX	SYC	YNZ
HBB		4.906	6.36	6.337	6.616	6.902	6.843	6.571	6.377	5.644	6.392	6.779	6.584	6.519	6.455	6.923	6.432	6.69	6.446	7.383
HBC	2.2989		6.333	6.373	6.54	6.85	6.787	6.497	6.579	5.276	6.144	6.866	6.673	6.597	6.573	6.986	6.532	6.769	6.523	7.405
HNH	2.9721	3.4614		5.035	5.501	7.306	7.266	7.101	6.7	5.985	6.715	6.449	6.107	5.894	6.14	6.519	5.942	6.223	5.746	7.022
HNL	4.0104	3.907	4.1245		5.97	7.333	7.294	7.13	6.53	6.128	6.823	6.186	5.703	5.369	5.739	6.311	5.425	5.891	5.085	6.965
HNX	3.5744	6.2385	4.11	8.5466		7.348	7.31	7.162	6.962	6.212	6.701	6.731	4.455	6.366	6.551	6.744	6.419	6.562	6.291	7.061
JLC	2.3154	3.4786	4.9453	3.7246	4.2416		4.066	5.64	7.277	6.996	6.664	7.533	7.449	7.42	7.395	7.605	7.387	7.495	7.39	7.859
JLS	4.1283	3.8952	5.5626	10.9357	7.6092	5.9289		5.411	7.241	6.942	6.594	7.503	7.415	7.385	7.36	7.577	7.352	7.463	7.354	7.836
LNF	2.4411	2.227	3.5276	2.6352	2.5768	2.8943	3.847		7.082	6.706	6.341	7.372	7.271	7.236	7.207	7.455	7.197	7.325	7.199	7.744
NME	2.6023	5.0522	5.1812	2.8974	4.8231	3.1362	4.11	3.2251		6.672	7.077	6.389	6.341	6.394	6.125	6.641	6.266	6.424	6.393	7.262
SDJ	5.4023	2.9461	4.9725	6.1488	6.7254	4.2095	10.8267	5.1229	4.4974		6.158	6.798	6.57	6.465	6.498	6.903	6.418	6.672	6.373	7.32
SDW	2.7606	4.113	6.322	5.6062	4.4893	11.0418	8.8975	4.1771	3.6502	4.9823		7.221	7.078	7.015	7.034	7.289	6.99	7.14	6.962	7.572
SXB	1.9636	2.9022	3.3848	2.4405	3.5849	2.2664	3.2073	3.4597	8.0501	3.1841	2.7135		5.235	5.603	5.495	5.142	5.646	4.87	5.787	6.721
SXF	3.7506	3.4189	5.8312	6.4686	6.8745	5.7596	13.1764	7.175	4.312	14.0602	9.0402	3.5442		4.455	4.744	5.676	4.641	4.392	4.932	6.815
SXH	3.3643	3.5779	5.2002	13.6931	12.5771	6.0663	9.1203	2.6216	3.1878	6.0094	6.2945	2.5932	6.274		4.984	5.867	4.317	5.011	4.042	6.842
SXL	4.1921	3.1211	5.7081	6.9588	6.7784	4.2424	9.061	4.484	5.2085	14.4472	4.8066	4.9303	13.3963	5.8431		5.954	4.47	5.215	5.108	6.929
SXM	2.7033	4.5485	6.8604	5.7538	9.1556	6.5694	9.4437	3.4543	6.6219	7.2105	8.4245	4.9004	9.8592	9.1098	9.0923		5.98	5.352	6.014	6.491
SXW	3.6502	5.5263	5.5037	5.2566	10.9207	3.247	5.0054	3.5344	8.65	5.663	3.5932	5.3554	5.7466	5.05	8.8277	6.9567		5.216	4.361	6.91
SXX	3.9909	4.0798	8.8244	6.5993	7.3673	5.9458	13.8345	5.6254	5.3895	13.4112	8.4095	3.5685	12.4726	7.9683	9.4062	8.4974	9.4852		5.332	6.731
SYC	3.9616	3.8564	4.4229	12.8527	14.9199	5.0154	7.7423	2.6901	3.1648	5.6448	5.0534	2.6826	7.335	26.9239	7.0878	7.2575	5.849	5.986		6.887
YNZ	3.214	4.5809	5.0165	6.2233	5.9813	9.1947	12.3381	3.2866	3.405	6.4904	9.73	2.8727	8.0364	7.8041	7.8827	7.8827	4.6645	14.1261	6.6295

## Sheet: Table S6
				Table S5. Emigration rate (below diagonal) and immigration rate (above diagonal) across Mythimna separata populations
PC	HBB	HBC	HNH	HNL	HNX	JLC	JLS	LNF	NME	SDJ	SDW	SXB	SXF	SXH	SXL	SXM	SXW	SXX	SYC	YNZ
HBB	0.6744	0.008	0.0082	0.0355	0.0088	0.0075	0.0132	0.0079	0.008	0.0078	0.0078	0.0076	0.008	0.1499	0.0077	0.0076	0.0078	0.0082	0.0078	0.0081
HBC	0.0074	0.6738	0.0075	0.0309	0.0096	0.0072	0.0425	0.0078	0.007	0.0069	0.0073	0.007	0.0072	0.1233	0.0101	0.0074	0.007	0.0162	0.0073	0.0067
HNH	0.0072	0.0075	0.6763	0.0113	0.009	0.003	0.1095	0.0073	0.0075	0.0076	0.0073	0.0076	0.0076	0.021	0.014	0.0074	0.0073	0.0639	0.0075	0.007
HNL	0.0065	0.0063	0.0065	0.6927	0.0065	0.007	0.0175	0.0059	0.0066	0.0061	0.0069	0.0071	0.0065	0.1729	0.0068	0.0063	0.0063	0.0123	0.0067	0.0064
HNX	0.008	0.0076	0.0076	0.0092	0.6752	0.0078	0.0171	0.0077	0.0078	0.008	0.008	0.008	0.008	0.1707	0.0089	0.0078	0.0083	0.009	0.0083	0.0071
JLC	0.0075	0.0079	0.0078	0.0083	0.0081	0.6741	0.0946	0.0073	0.0074	0.0077	0.0074	0.0072	0.0064	0.0364	0.0225	0.0074	0.0075	0.0594	0.0074	0.0075
JLS	0.0071	0.0071	0.007	0.0077	0.0072	0.0064	0.7641	0.0069	0.0072	0.0064	0.0073	0.0067	0.0065	0.0852	0.0081	0.0072	0.0064	0.0306	0.007	0.0067
LNF	0.0069	0.0069	0.0071	0.0081	0.0073	0.0074	0.0164	0.6743	0.007	0.0072	0.0075	0.0075	0.0071	0.0129	0.008	0.007	0.0064	0.1799	0.008	0.0072
NME	0.0072	0.0069	0.0073	0.0092	0.0075	0.0067	0.126	0.0071	0.6738	0.0072	0.007	0.0078	0.0073	0.0152	0.0135	0.0072	0.0074	0.0621	0.0068	0.0068
SDJ	0.0063	0.0064	0.0067	0.0069	0.0067	0.0066	0.1583	0.0069	0.0071	0.6733	0.0068	0.0066	0.0067	0.0153	0.0184	0.0066	0.0069	0.035	0.0063	0.0061
SDW	0.0068	0.0074	0.0069	0.0078	0.0072	0.007	0.1259	0.0069	0.0072	0.0068	0.6751	0.0071	0.0072	0.0126	0.01	0.0076	0.0072	0.069	0.0072	0.0072
SXB	0.0068	0.0075	0.0078	0.0096	0.0071	0.0078	0.0219	0.0072	0.0072	0.0074	0.0071	0.674	0.0073	0.0128	0.0076	0.0073	0.0075	0.1714	0.0074	0.0072
SXF	0.0074	0.0073	0.0076	0.0093	0.008	0.007	0.0554	0.0067	0.0071	0.0069	0.0073	0.0069	0.6737	0.0312	0.0082	0.0073	0.0072	0.122	0.0066	0.007
SXH	0.0067	0.0072	0.0071	0.0075	0.0074	0.0071	0.0108	0.0076	0.0063	0.0073	0.0065	0.007	0.0074	0.8613	0.007	0.0069	0.0063	0.0089	0.0065	0.0071
SXL	0.0072	0.0069	0.0072	0.0081	0.007	0.0066	0.1149	0.0063	0.0072	0.0074	0.0063	0.0067	0.0068	0.0225	0.697	0.0072	0.0069	0.0539	0.0072	0.0065
SXM	0.0069	0.0074	0.0073	0.0247	0.0075	0.0075	0.0931	0.0077	0.007	0.0072	0.007	0.0071	0.0077	0.027	0.0095	0.674	0.0071	0.0702	0.0067	0.0074
SXW	0.0067	0.0072	0.0072	0.0082	0.0073	0.0066	0.0471	0.0073	0.007	0.0076	0.007	0.0076	0.0071	0.0939	0.14	0.0073	0.6738	0.0627	0.0078	0.0068
SXX	0.008	0.0065	0.0074	0.0083	0.0069	0.0074	0.047	0.0072	0.0075	0.0076	0.0076	0.0072	0.0067	0.0267	0.0075	0.0074	0.0068	0.8015	0.0078	0.0069
SYC	0.0073	0.007	0.0071	0.0102	0.0117	0.0073	0.0125	0.0075	0.0071	0.0068	0.0072	0.007	0.0072	0.1817	0.0096	0.0069	0.0069	0.0081	0.6739	0.0071
YNZ	0.0075	0.0072	0.0079	0.0124	0.0071	0.0067	0.1383	0.007	0.0067	0.0072	0.0072	0.0069	0.0072	0.0438	0.0144	0.007	0.0072	0.017	0.0073	0.674
